# Supplementary material for: Transcription-Based Multidimensional Regulation of Fatty Acid Metabolism by HIF1α in Renal Tubules
Source: Front Cell Dev Biol. 2021 Jul 2;9:690079. doi: 10.3389/fcell.2021.690079 (PMC8283824; doi:10.3389/fcell.2021.690079)
Supplement: Supplementary file 1 [file Table_1.xlsx]

## Sheet: Sheet1
Primer list	5' to 3'
siRNA-HIF1A-F	GCUGAUUUGUGAACCCAUUdTdT
siRNA-HIF1A-R	AAUGGGUUCACAAAUCAGCdTdT
siRNA-ANGPTL4-F	CAUGGAGGCUGGACAGUAATT
siRNA-ANGPTL4-R	UUACUGUCCAGCCUCCAUGTT
PLIN2-F	TGCCAATACCTATGCCTGTA
PLIN2-R	TCTACGCCACTGCTCACG
HILPDA-F	TCTTCGTTAGAGTGATGGAGT
HILPDA-R	CTAGTTGGCTTCTGGTGGT
G0S2-F	TGGTGCTCGGCCTGATGGA
G0S2-R	CCTGCTGCTTGCCTTTCTCC
LPIN3-F	GGAGGAAACCCAAGCAGAAAG
LPIN3-R	AGGGATAGCTCACTCTCAGCG
BNIP3-F	TGGACGGAGTAGCTCCAAGA
BNIP3-R	CCACCCCAGGATCTAACAGC
BNIP3L-F	ATGTCGTCCCACCTAGTCGAG
BNIP3L-R	TGAGGATGGTACGTGTTCCAG
INSIG1-F	CCTGGCATCATCGCCTGTT
INSIG1-R	AGAGTGACATTCCTCTGGATCTG
INSIG2-F	CTTGATGATTCGAGGAGTAGTGC
INSIG2-R	CAGGTGGAAAGAGCGTCACAT
HMOX1-F	AAGACTGCGTTCCTGCTCAAC
HMOX1-R	AAAGCCCTACAGCAACTGTCG
PDK4-F	GGAGCATTTCTCGCGCTACA
PDK4-R	ACAGGCAATTCTTGTCGCAAA
ANGPTL4-F	GTCCACCGACCTCCCGTTA
ANGPTL4-R	CCTCATGGTCTAGGTGCTTGT
